# Supplementary material for: Multiplex gene and phenotype network to characterize shared genetic pathways of epilepsy and autism
Source: Sci Rep. 2021 Jan 13;11:952. doi: 10.1038/s41598-020-78654-y (PMC7806931; doi:10.1038/s41598-020-78654-y)
Supplement: Supplementary file 3 — Supplementary Information 3. [file 41598_2020_78654_MOESM3_ESM.xlsx]

## Sheet: S1 Phenotype network generation
All genes phenotype network
Number of top candidate genes per HPO in Phen2Gene used	Modularity (p=0.05)	Number of edges (p=0.05)	Modularity (p=0.01)	Number of edges (p=0.01)
10	0	633375	0.390048	7859
50	0.290194	52648	0.560851	10570
100	0.321925	56969	0.604894	11446
500	0.336859	59431	0.691563	11890
1000	0.347486	60159	0.644036	12000
2000	0.331556	60643	0.469292	12168
WES phenotype network
Number of top candidate genes per HPO in Phen2Gene used	Modularity (p=0.05)	Number of edges (p=0.05)	Modularity (p=0.01)	Number of edges (p=0.01)
10	0	13366	0.706666	164
50	0.382133	1395	0.733514	280
100	0.405015	1593	0.730488	320
500	0.396129	1687	0.783089	324
1000	0.384978	1728	0.707837	341
2000	0.344922	1727	0.482623	367

## Sheet: S2 Multiplex modules detail
Multiplex module	Module size	Epilepsy WES genes	Epilepsy 1 genes	Epilepsy 2 genes	Epilepsy 3 genes	Epilepsy 4 genes	Autism WES genes	Autism 1 genes	Autism 2 genes	Autism 3 genes	Autism S genes	Common genes (all)	Common genes high-confidence (intersection of Epilepsy 1 and Autism 1)	Common genes (WES)	Top 10 enriched biological process GO terms by FDR Format: [GO term ID]~[GO term name],[number of genes],[FDR];	Top 10 enriched molecular function GO terms by FDR Format: [GO term ID]~[GO term name],[number of genes],[FDR];	Top 10 enriched cellular component GO terms by FDR Format: [GO term ID]~[GO term name],[number of genes],[FDR];	Top 10 enriched HPO by FDR using hpo.jax.org gene-HPO associations Format: [HPO name] ([HPO ID]) (FDR=[FDR])
1	282	COL6A2, DGKD, MED12, NRG3, TSC1	DNM1, GRIN2B, GRIN2D, PLCB1, PRRT2, SPTAN1, WWOX	CCDC88C, CDK5, COL4A2, DIAPH1, FLNA, LAMB1, LAMC3, MED17, PIK3R2, PPP1R15B, TSC1, TSC2	ACTB, ACTG1, AKT2, AMER1, ARHGDIA, ATP6AP1, ATP6AP2, ATP6V0A2, ATP7A, BCL10, BMP4, BRAF, CARD9, CD59, CHRDL1, COL18A1, COL3A1, COL4A1, CORO1A, CRYAB, CSF1R, ECM1, EGF, ERLIN2, EXT2, FADD, FGD1, FGF8, FGFR2, FGFR3, GATA6, GFAP, GRIN1, HGSNAT, HTT, IFIH1, IFNAR2, INSR, IRF3, ISG15, ITPR1, KRAS, LAMA2, MAF, MED13L, MEF2C, MRAP, MTOR, NADK2, NOD2, NONO, NOTCH1, NRAS, PAK3, PLA2G6, PPP2R1A, PPP2R5D, P…	ADORA2A, AKT3, APOE, ATP6V0C, BDNF, CBL, COL2A1, COL6A2, COL6A3, CP, CREBBP, CTNND2, CYP26C1, DGKD, DMD, DNM3, ELMO1, ENG, EPHB2, ERBB4, FLG, GFRA1, GIPC1, GRIP1, HCK, HDAC4, HS2ST1, HSPG2, IGSF8, IL10, IL1B, IL1RN, IL27RA, IL6, L1CAM, LOR, LPHN2, MAGI2, MAPK10, MED12, MSC, MYO9B, NGFRAP1, NID1, NR2F1, NRG2, NRG3, PIK3AP1, PMP22, PRKX, PTPN23, RAPGEF6, RBPJ, RORB, STK11, SVIL, TAP1, TBL1XR1, TNFA…	CORO1A, CREBBP, CTNNB1, GFAP, GRIN2B, MED13L, NACC1, PPP2R5D, PTEN, PTK7, RORB, TBL1XR1, TCF4, TCF7L2	ACTB, BRAF, CREBBP, CTNNB1, EP300, GRIN2B, HRAS, LZTR1, MED13, MED13L, NCKAP1, PPP2R5D, PSMD12, PTEN, PTPN11, RERE, RORB, TCF4, TSC1, TSC2	APH1A, CTNND2, CYFIP1, ERBIN, FBN1, GPC4, GRIN1, GRIP1, ITGB3, KAT2B, LAMB1, LRP1, MET, MTOR, MYO9B, NCOR1, P4HA2, PAK2, PER2, PHB, PLCB1, PON1, PRKCB, PTK7, SLC7A5, SMAD4, SPARCL1, TBL1XR1, TCF7L2, TNRC6B, TRPC6, WWOX	ACE, ACTN4, ADORA2A, ADRB2, AR, ARHGAP5, ATP6V0A2, BST1, BTRC, CAMK2A, CAMK4, CARD11, CCDC88C, CD276, CD38, CMIP, COL28A1, CPZ, CTNNA3, DLL1, DNER, DOCK1, DPP4, DVL3, EIF4E, EPHB2, ESRRB, EXT1, FCRL6, FGA, FHIT, GPC6, HDAC4, HLA-A, HLA-B, HLA-DPB1, HLA-DRB1, HLA-G, HS3ST5, IL1R2, IQGAP3, ITPR1, KHDRBS2, LAMA1, LEP, LILRB2, MAPK3, MARK1, MED12L, MEF2C, MEMO1, MIB1, MSR1, MYO1E, NACC1, NOTCH2NL, NP…	CAMK2A, CAMK2B, CDK8, CTNNA2, DLL1, DMD, HDAC4, MED12L, MEF2C, MTOR, NACC1, NR2F1, NTRK2, PAK1, PAX6, PIK3R2, PPP2CA, RAC1, RALA, RHEB, RNF135, RORA, RPS6KA3, TBX1, TRRAP, WASF1	ACTB, ADORA2A, ATP6V0A2, BRAF, CCDC88C, CREBBP, CTNND2, DMD, EPHB2, GRIN1, GRIN2B, GRIP1, HDAC4, ITPR1, LAMB1, MED13L, MEF2C, MTOR, MYO9B, NR2F1, PIK3R2, PLCB1, PPP2R5D, PTEN, RORB, TBL1XR1, TCF4, TSC1, TSC2, WWOX, YWHAE, ZFYVE26	GRIN2B		GO:0007166~cell surface receptor signaling pathway,155,1.4013479646904965e-48;GO:0007165~signal transduction,212,2.5420071924931347e-42;GO:0035556~intracellular signal transduction,135,6.885130838696427e-34;GO:0048731~system development,172,6.885130838696427e-34;GO:0009966~regulation of signal transduction,131,3.908597093729378e-30;GO:0071310~cellular response to organic substance,113,1.619925968…	GO:0016301~kinase activity,48,5.418801428162857e-09;GO:0016773~phosphotransferase activity, alcohol group as acceptor,43,7.473578287464689e-09;GO:0019900~kinase binding,36,1.959280465454886e-08;GO:0001067~regulatory region nucleic acid binding,38,1.654394244273419e-05;GO:0042803~protein homodimerization activity,33,6.543130487992888e-05;GO:0051020~GTPase binding,19,0.0003427536860213393;GO:001919…	GO:0005886~plasma membrane,145,3.495009522856282e-13;GO:0044444~cytoplasmic part,194,3.495009522856282e-13;GO:0005829~cytosol,106,5.729978516830465e-11;GO:0005925~focal adhesion,29,2.1139225924847573e-09;GO:0005924~cell-substrate adherens junction,29,2.1139225924847573e-09;GO:0005737~cytoplasm,222,2.803276548973323e-09;GO:0031988~membrane-bounded vesicle,105,2.803276548973323e-09;GO:0044459~plasm…	Abnormality of the nervous system (HP:0000707) (FDR=1.26e-58); Abnormal nervous system morphology (HP:0012639) (FDR=1.94e-57); Morphological central nervous system abnormality (HP:0002011) (FDR=1.94e-57); Abnormal nervous system physiology (HP:0012638) (FDR=1.94e-57); Seizure (HP:0001250) (FDR=1.44e-53); Abnormality of the musculoskeletal system (HP:0033127) (FDR=1.19e-51); Abnormality of head or…
2	217	ALDH7A1, DHTKD1, GLDC, HSD17B4, PCCB	AARS, ALDH7A1, CERS1, EPM2A, GUF1, ITPA, NHLRC1, PNPO, PRDM8	AMPD2, NSDHL, QARS	AASS, ABAT, ACADS, ACADSB, ACO2, ACOX1, ACY1, ADK, ADSL, AFG3L2, AGL, AGPS, AIMP1, ALDH18A1, ALDH4A1, AMACR, AMT, APOPT1, ASNS, ATIC, ATP5A1, ATPAF2, AUH, BCKDHA, BCKDK, BCS1L, BOLA3, C10orf2, CAD, CARS2, CLPB, CLPP, COQ2, COQ4, COQ6, COQ8A, COQ9, COX10, COX6B1, COX8A, CPS1, CPT2, CTH, D2HGDH, DARS2, DHCR24, DHFR, DHTKD1, DLD, DPYD, EARS2, EBP, ETFDH, ETHE1, FAR1, FARS2, FASTKD2, FOXRED1, GAD1, G…	ACMSD, ACOT7, C7orf55, FASN, FBXO28, GBE1, INPP4A, KARS, ME2, MRI1, MT-ATP6, MT-ATP8, MT-CO1, MT-CO3, MT-CYB, MT-ND1, MT-ND4, MT-ND5, OCA2, PNPT1, PPP1R3C, TK2		ADSL, AFF2, ALDH5A1, BCKDK, DHCR7	ADA, AMPD1, AMT, ETFB, PAH, PRODH	ABAT, ADK, ADSS2, AGMO, ASMT, BCAS1, CECR2, CMPK2, CPT2, CSMD1, DDC, DPYD, DST, DUSP15, EPPK1, FBXO33, GDA, GLO1, GPX1, GSTM1, GUCY1A2, INPP1, MAOA, MAOB, MTHFR, NDUFA5, PDK2, PEX7, PLCD4, SCP2, SOD1, TDO2, TPO	ACY1, ALDH1A3, CYP27A1, GATM, PCCA, PCCB, PRODH	ABAT, ACY1, ADK, ADSL, AMT, BCKDK, CPT2, DPYD, MAOA, MTHFR, PEX7, PRODH			GO:0006082~organic acid metabolic process,96,2.849195737001511e-62;GO:0043436~oxoacid metabolic process,91,6.314844553865326e-60;GO:0006520~cellular amino acid metabolic process,46,2.7429356689215546e-37;GO:0016054~organic acid catabolic process,43,1.1071111182902329e-35;GO:0044283~small molecule biosynthetic process,53,6.261298928213168e-32;GO:0044282~small molecule catabolic process,46,2.135388…	GO:0000166~nucleotide binding,75,2.2543315804731187e-12;GO:0050660~flavin adenine dinucleotide binding,14,1.3977627986021452e-09;GO:0016876~ligase activity, forming aminoacyl-tRNA and related compounds,11,9.131523245313067e-09;GO:0031406~carboxylic acid binding,16,9.813313825779859e-08;GO:0016620~oxidoreductase activity, acting on the aldehyde or oxo group of donors, NAD or NADP as acceptor,9,3.7…	GO:0005739~mitochondrion,129,2.0574289576115462e-75;GO:0044429~mitochondrial part,100,2.9689739742103286e-66;GO:0005759~mitochondrial matrix,71,1.0647396110655536e-59;GO:0044444~cytoplasmic part,194,8.1690553513397e-49;GO:0005737~cytoplasm,198,1.0340247305904388e-30;GO:0005743~mitochondrial inner membrane,43,1.0775273292575695e-22;GO:0019866~organelle inner membrane,44,7.527076700337916e-22;GO:00…	Seizure (HP:0001250) (FDR=6.67e-102); Abnormal muscle tone (HP:0003808) (FDR=5.15e-100); Abnormal muscle physiology (HP:0011804) (FDR=2.97e-95); Muscular hypotonia (HP:0001252) (FDR=1.47e-91); Abnormality of the musculature (HP:0003011) (FDR=1.16e-87); Autosomal recessive inheritance (HP:0000007) (FDR=4.52e-87); Abnormality of acid-base homeostasis (HP:0004360) (FDR=3.13e-82); Abnormal nervous sy…
3	151	CACNA1G, CACNG2, DEPDC5, EEF1A2, GABRA1, GABRG2, KCNB1, LGI1, NEXMIF, SCN1A, SCN2A, SCN8A, TOR1A, TRPM6, UNC79	ARHGEF9, ARV1, CACNA1A, CACNA1H, CACNB4, CHD2, CHRNA2, CHRNA4, CHRNB2, CLCN2, CNTN2, CSTB, DEPDC5, EEF1A2, EFHC1, FGF12, GABRA1, GABRB1, GABRB3, GABRD, GABRG2, GPR98, HCN1, KCNA2, KCNB1, KCNC1, KCNMA1, KCNQ2, KCNQ3, KCNT1, LGI1, PRICKLE1, SCN1A, SCN1B, SCN2A, SCN8A, SCN9A, SZT2	MPDZ	ANK3, ATP1A2, ATP1A3, CACNA1D, CACNG2, CALM2, CAV3, CHKB, FAT4, GLRA1, GPHN, HEPACAM, KCNA1, KCNH1, KCNJ10, KCNJ5, KCNQ1, KPTN, MLC1, NALCN, ORAI1, RBM10, RYR1, SACS, SGCE, TRPM6, UNC80, XK	ADAM22, CACNA1G, CACNA2D1, CACNA2D2, CHRFAM7A, CHRNA7, CHRNB3, CLCN6, CLSTN1, GABRA6, GABRB2, HCN2, HCN4, JRK, KCNAB1, KCNAB2, KCNC3, KCND2, KCND3, KCNE1, KCNH2, KCNH5, KCNJ2, KCNMB3, KCNN3, KCNV2, KCTD3, NEXMIF, NPRL2, NPRL3, PCDH15, RYR3, SCN3A, SCN4A, SCN5A, SCNM1, THAP1, TOR1A, TRPM1	ANK2, CACNA1E, CACNA2D3, CHD2, GABRB2, GABRB3, GRIA2, KCNMA1, KCNQ3, SCN1A, SCN2A, TLK2	ANK2, ANK3, ARHGEF9, CACNA1C, CHD2, DMPK, KCNB1, NEXMIF, SCN1A, SCN2A, SCN8A, TANC2, TLK2	ACHE, AKAP9, ATP2B2, CACNA1D, CACNA1E, CACNA1H, CACNA2D3, CACNB2, CHRNA7, CIB2, CTTNBP2, DPP10, GABRB3, GABRG3, GPHN, GRIA2, KCNJ10, KCNQ2, KCNQ3, KCNS3, NFE2L3, OTUD7A, PRICKLE1, SCN9A, TRPM1, UNC79, ZNF804A	ABCA7, ATP1A1, ATP1A3, CACNA1B, CACNA1F, CACNA1G, CACNA1I, CACNA2D1, CHRNB3, CUX2, DPP6, FAT1, GABRA4, GLRA2, HTR3A, HTR3C, KCNC1, KCND2, KCND3, KCNJ15, KCNK7, KCNMA1, MBD1, NRCAM, PCDH10, PCDH15, PLN, SCN4A, SNTG2, SSPO, UNC80, USH2A, WNK3	ATP1A1, ATP1A3, BCORL1, CACNA1A, CHKB, CUX2, DEPDC5, EEF1A2, GABRA3, HCN1, HEPACAM, KPTN	ANK3, ARHGEF9, ATP1A3, CACNA1A, CACNA1D, CACNA1G, CACNA1H, CACNA2D1, CHD2, CHKB, CHRNA7, CHRNB3, DEPDC5, EEF1A2, GABRB3, GPHN, HCN1, HEPACAM, KCNB1, KCNC1, KCND2, KCND3, KCNJ10, KCNMA1, KCNQ2, KCNQ3, KPTN, NEXMIF, PCDH15, PRICKLE1, SCN1A, SCN2A, SCN4A, SCN8A, SCN9A, TRPM1, UNC80	ARHGEF9, CHD2, KCNB1, SCN1A, SCN2A, SCN8A	SCN1A, SCN2A	GO:0034220~ion transmembrane transport,99,1.0850896603338452e-82;GO:0055085~transmembrane transport,100,8.77762475638981e-71;GO:0006811~ion transport,102,1.577687496869667e-69;GO:0034765~regulation of ion transmembrane transport,66,1.6768899354370568e-64;GO:0034762~regulation of transmembrane transport,66,1.501719740192566e-63;GO:0043269~regulation of ion transport,70,2.771052053680108e-60;GO:000…	GO:0022838~substrate-specific channel activity,83,1.548597610308063e-88;GO:0015267~channel activity,83,4.328650997245122e-86;GO:0015075~ion transmembrane transporter activity,87,2.683910039014877e-72;GO:0022834~ligand-gated channel activity,32,1.2132594864392331e-32;GO:0030594~neurotransmitter receptor activity,18,2.94338440054559e-16;GO:0016917~GABA receptor activity,10,3.0673477507278016e-12;GO…	GO:1902495~transmembrane transporter complex,80,4.9267089537443274e-98;GO:0034702~ion channel complex,75,2.0890529773326586e-93;GO:0098797~plasma membrane protein complex,67,6.94631294193009e-60;GO:0044459~plasma membrane part,99,3.79320246548912e-45;GO:0005887~integral component of plasma membrane,74,1.7400788917980194e-35;GO:0031226~intrinsic component of plasma membrane,74,2.060221926913432e-3…	Seizure (HP:0001250) (FDR=2.83e-49); Abnormal nervous system physiology (HP:0012638) (FDR=7.34e-47); Abnormality of the nervous system (HP:0000707) (FDR=4.25e-44); Myoclonus (HP:0001336) (FDR=1.49e-39); Autosomal dominant inheritance (HP:0000006) (FDR=3.35e-39); Involuntary movements (HP:0004305) (FDR=2.29e-37); Status epilepticus (HP:0002133) (FDR=4.03e-37); Abnormality of higher mental function…
4	140	AGO1, ATN1, DNMT3A, SETD2	CPA6	ATN1	ABCC8, ADNP, ARID1A, ARID1B, ASXL1, BRCA2, CHN1, CNNM2, CUL4B, CYP27B1, DNMT1, DNMT3A, EHMT1, ERCC6, FTO, GATAD2B, GCK, KAT6A, KCNJ11, KDM5C, KMT2A, MBD5, NF1, NGLY1, NSD1, PDX1, PHF6, POGZ, POLR3B, PRKDC, SETD2, SMARCA2, SMARCA4, SMARCB1, SMARCE1, TAF1, TBP, TDP1, TDP2, TELO2	AGO4, BRD2, CHD1L, CHD3, CHD4, HOXD1, HOXD10, HOXD11, HOXD12, HOXD13, HOXD3, HOXD4, HOXD8, HOXD9, INO80, KDM6A, MLLT3, MYOCD, PHF8, RB1, SETD5, SKI, SON, WHSC1, ZMYND8	ADNP, ARID1B, ASH1L, DNMT3A, KDM6B, KMT2C, KMT2E, KMT5B, MBD5, NSD1, PAX5, PHF2, PHF21A, POGZ, SETD5, SIN3A, SKI, SMARCC2, WAC, ZMYND8	ADNP, ARID1B, ASH1L, ATRX, BAZ2B, CHD3, DNMT3A, EHMT1, KANSL1, KDM3B, KDM6B, KMT2A, KMT2C, KMT5B, MBD5, MEIS2, NF1, NSD1, PHF21A, PHF3, POGZ, SETD2, SETD5, SIN3A, SMARCC2, SON, SRCAP, WAC	AGO1, AGO4, APBB1, BTAF1, CCNG1, DLX3, ELP4, EP400, HMGN1, INTS6, JARID2, KAT6A, KDM4C, KDM5C, KDM6A, KMT2E, LEO1, LMX1B, NUAK1, PAX5, PHF2, SMARCA4, TAF6, TET2, USP7	AGO3, ARID2, BRCA2, BRD4, CHD1, EPC2, ERG, FAN1, H2BC11, JMJD1C, KDM1B, KDM4B, MBD3, MBD4, MBD6, MNT, NFIA, NFIB, PBX1, PCDHA2, PRKDC, SASH1, SETD1B, SETDB1, SETDB2, SSRP1, TAF1C, TOP3B, UIMC1, VDR, YEATS2	ACTL6B, ARID2, CCNK, CHD1, HOXA1, INTS1, KAT6A, KMT2E, LNPK, NFIB, NFIX, PHF8, SETD1B, SMARCA2, TAF1, TTI2, USP7, XPC, YY1	ADNP, AGO4, ARID1B, BRCA2, CHD3, DNMT3A, EHMT1, KAT6A, KDM5C, KDM6A, KMT2A, MBD5, NF1, NSD1, PHF8, POGZ, PRKDC, SETD2, SETD5, SMARCA2, SMARCA4, SON, TAF1		DNMT3A	GO:0006325~chromatin organization,68,7.44685747466093e-50;GO:0051276~chromosome organization,75,4.2018495972748666e-46;GO:0090304~nucleic acid metabolic process,116,5.131563206823618e-36;GO:0051252~regulation of RNA metabolic process,102,3.7759024791240646e-35;GO:0031326~regulation of cellular biosynthetic process,106,5.8888925206654375e-34;GO:0019219~regulation of nucleobase-containing compound …	GO:0003677~DNA binding,92,2.782111341069322e-36;GO:0001067~regulatory region nucleic acid binding,38,4.008735188928036e-14;GO:0003713~transcription coactivator activity,18,8.198113769651843e-08;GO:0032454~histone demethylase activity (H3-K9 specific),6,6.529158867252704e-07;GO:0031490~chromatin DNA binding,11,6.804531864910228e-07;GO:0008168~methyltransferase activity,14,1.644123494077771e-06;GO:…	GO:0005634~nucleus,129,1.8202873138696837e-40;GO:0031981~nuclear lumen,99,3.5590120355988016e-37;GO:0005654~nucleoplasm,90,4.878072470232743e-35;GO:0044428~nuclear part,100,1.817947474318041e-34;GO:0070013~intracellular organelle lumen,99,2.1174498436986653e-30;GO:0005694~chromosome,49,7.260726442596922e-26;GO:0043231~intracellular membrane-bounded organelle,132,4.94541115895646e-21;GO:0070603~SW…	Abnormal lip morphology (HP:0000159) (FDR=1.85e-35); Abnormality of upper lip (HP:0000177) (FDR=2.22e-34); Abnormality of limb bone morphology (HP:0002813) (FDR=2.53e-34); Seizure (HP:0001250) (FDR=2.53e-34); Abnormality of limb bone (HP:0040068) (FDR=2.53e-34); Abnormal oral morphology (HP:0031816) (FDR=5.2e-34); Abnormal oral cavity morphology (HP:0000163) (FDR=5.2e-34); Abnormal digit morpholo…
5	119	DYNC1H1, MYO5C, SPAST	LMNB2	ANKLE2, ARFGEF2, ASPM, CENPE, CENPJ, DCX, ERMARD, KATNB1, KIF11, KIF2A, KIF5C, MFSD2A, NDE1, OCLN, PAFAH1B1, SASS6, SPATA5, STAMBP, TUBA1A, TUBA8, TUBB2A, TUBB2B, TUBB3, TUBG1, WDR62	AHI1, AIFM1, ANO10, ATXN10, CC2D2A, CCDC88A, CEP164, CEP290, COL4A3BP, CSPP1, CTC1, DYNC1H1, GK, KIF1A, KIF4A, MAPRE2, MCM8, MKS1, NIN, NIPA1, OFD1, SMC1A, TECPR2, TUBB4A	BRWD3, CALN1, EXOC6B, FSTL5, KIF3C, MCM9, NELL1, NIPA2, RANGAP1, TBCD, TUBA3E, WDR19	DYNC1H1, GIGYF1, SPAST, TAOK1	GIGYF1, KATNAL2, NBEA, NIPBL, PHIP, SPAST, TAOK1	ASPM, CCT4, CEP135, CEP41, CHMP1A, CLASP1, DISC1, DYNC1H1, KIF14, MYO5A, NINL, TAOK2, TBC1D31, TERF2, UBN2, VIL1, WDFY4	AZGP1, BBS4, BIRC6, CAPN12, CCSER1, CEP290, CSNK1E, DIXDC1, DMWD, DMXL2, EXOC3, EXOC5, EXOC6, EXOC6B, GPD2, KATNAL1, KIF13B, KIF5C, LZTS2, MCM4, MCM6, MCPH1, MEGF11, MYO5C, NIPA1, NIPA2, NSMCE3, OFD1, PCM1, POLA2, POT1, RAD21L1, SMC3, SYNE1, TUBGCP5, ZWILCH	AHI1, BRWD3, CDK13, CEP290, HDAC8, KIF5C, RAD21, SMC1A, SMC3, STAG1, SYNE1, WDR26	AHI1, ASPM, BRWD3, CEP290, DYNC1H1, EXOC6B, KIF5C, NIPA1, NIPA2, OFD1, SMC1A		DYNC1H1, SPAST	GO:0022402~cell cycle process,56,7.074930322474787e-29;GO:0000278~mitotic cell cycle,49,1.7879725513914309e-28;GO:1902589~single-organism organelle organization,54,1.4746187838682623e-23;GO:0007010~cytoskeleton organization,44,2.0766841805532843e-20;GO:0000226~microtubule cytoskeleton organization,30,9.95514099265748e-20;GO:0007067~mitotic nuclear division,28,2.064643973630101e-17;GO:0048285~orga…	GO:0015631~tubulin binding,26,8.958515005333898e-21;GO:0016818~hydrolase activity, acting on acid anhydrides, in phosphorus-containing anhydrides,30,3.994543754678551e-14;GO:0035639~purine ribonucleoside triphosphate binding,37,1.6252218451291962e-10;GO:0001883~purine nucleoside binding,37,1.6252218451291962e-10;GO:0032549~ribonucleoside binding,37,1.6252218451291962e-10;GO:0032555~purine ribonuc…	GO:0044430~cytoskeletal part,59,4.492327967659691e-29;GO:0005856~cytoskeleton,63,1.20617838259142e-26;GO:0099513~polymeric cytoskeletal fiber,40,2.044152807639604e-24;GO:0043232~intracellular non-membrane-bounded organelle,77,8.88755569504534e-22;GO:0005815~microtubule organizing center,32,2.7233688650425714e-17;GO:0005813~centrosome,27,2.7260525338779607e-15;GO:0044450~microtubule organizing cen…	Abnormality of neuronal migration (HP:0002269) (FDR=1.63e-31); Neurodevelopmental delay (HP:0012758) (FDR=1.67e-31); Abnormal cortical gyration (HP:0002536) (FDR=2.98e-31); Abnormality of the cerebral cortex (HP:0002538) (FDR=6.06e-31); Aplasia/Hypoplasia of the cerebrum (HP:0007364) (FDR=6.54e-31); Global developmental delay (HP:0001263) (FDR=6.56e-31); Aplasia/Hypoplasia of the corpus callosum …
6	109	DLG4, MTMR11, SYNGAP1	CDKL5, GRIN2A, PCDH19, SIK1, STX1B, STXBP1	ARX, CASK, CNTNAP2, OPHN1, PNKP, SRPX2, SYN1, TRMT10A	ACSF3, CHD8, DLG3, FMR1, FOXG1, FTSJ1, GDI1, GRIA3, GRM1, HCFC1, IL1RAPL1, IQSEC2, JAM3, MECP2, MID2, NHS, NRXN1, PUS3, RAB18, RAB39B, RPL10, SHANK3, SNRPN, SYNGAP1, SYP, SYT14, TMLHE, USP9X, ZSWIM6	BSN, CLCN4, DLG2, GRIK1, MATN4, MPP7, MTMR11, NLGN1, SHANK1, SNAP25, ST5, SV2A, SYN2, TRIM8, TSPAN7	CHD8, FOXP1, NRXN1, SHANK2, SHANK3, STXBP1, SYNGAP1	AHDC1, ARX, CASK, CDKL5, CHD8, DLG4, FMR1, FOXG1, FOXP1, IQSEC2, MECP2, NLGN2, NLGN3, NRXN1, NRXN2, NRXN3, PCDH19, PTCHD1, RIMS1, SHANK2, SHANK3, STXBP1, SYNGAP1	CAPRIN1, CNKSR2, CNTNAP2, DLG2, DLGAP1, GRIA1, GRID1, GRIK5, GRIN2A, ICA1, NLGN1, NLGN4X, OPHN1, RAB2A, SBF1, SHANK1, SLITRK5, STXBP5, TMLHE	ANKS1B, APBA2, CADM1, CADM2, CLCN4, DLG1, DLGAP2, DLGAP3, GRID2, GRID2IP, GRIK3, GRIK4, GRM5, HOMER1, IL1RAPL1, IL1RAPL2, LIN7B, LRRC1, MLANA, MPP6, NLGN4Y, NXPH1, PPFIA1, RAB39B, RPL10, SAMD11, SNAP25, STX1A, STYK1, SYN1, SYN2, SYT17, TSPAN7, TSPOAP1, UNC13A	ANKS1B, CLCN4, CNKSR2, CNTNAP2, FRMPD4, HCFC1, SIK1, SYT1, UNC13A, USP9X, ZSWIM6	ARX, CASK, CDKL5, CHD8, CLCN4, CNTNAP2, DLG2, FMR1, FOXG1, GRIN2A, HCFC1, IL1RAPL1, IQSEC2, MECP2, NLGN1, NRXN1, OPHN1, PCDH19, RAB39B, RPL10, SHANK1, SHANK3, SIK1, SNAP25, STXBP1, SYN1, SYN2, SYNGAP1, TMLHE, TSPAN7, USP9X, ZSWIM6	CDKL5, PCDH19, STXBP1	SYNGAP1	GO:0099536~synaptic signaling,52,4.832957505382086e-43;GO:0050804~modulation of synaptic transmission,32,5.200358608396175e-28;GO:0007267~cell-cell signaling,54,6.51771281510518e-26;GO:0007269~neurotransmitter secretion,21,7.832414180255813e-20;GO:0006836~neurotransmitter transport,23,1.3309187366496733e-19;GO:0050806~positive regulation of synaptic transmission,18,2.0147071281315774e-17;GO:00519…	GO:0008066~glutamate receptor activity,11,4.652683644934855e-14;GO:0035254~glutamate receptor binding,9,4.643659510792871e-10;GO:0022835~transmitter-gated channel activity,9,5.505408192639423e-10;GO:0022834~ligand-gated channel activity,12,4.3869084383559085e-08;GO:0042043~neurexin family protein binding,6,3.1275919211834743e-07;GO:0030165~PDZ domain binding,9,1.0465041868192026e-06;GO:0030594~ne…	GO:0097060~synaptic membrane,40,1.3367887774913124e-41;GO:0045211~postsynaptic membrane,31,1.7526813788131327e-31;GO:0098793~presynapse,33,9.122102367086614e-31;GO:0043005~neuron projection,45,1.2390638828203323e-26;GO:0098590~plasma membrane region,44,3.5853948794653037e-26;GO:0099572~postsynaptic specialization,26,5.88774414691687e-26;GO:0014069~postsynaptic density,26,5.88774414691687e-26;GO:0…	Autistic behavior (HP:0000729) (FDR=1.68e-40); Dialeptic seizure (HP:0011146) (FDR=6.19e-35); Generalized non-motor (absence) seizure (HP:0002121) (FDR=1.4e-34); Bilateral tonic-clonic seizure (HP:0002069) (FDR=3.07e-32); Drooling (HP:0002307) (FDR=6.07e-31); Generalized-onset seizure (HP:0002197) (FDR=1.67e-30); Excessive salivation (HP:0003781) (FDR=3.08e-30); Hyperactivity (HP:0000752) (FDR=8.…
7	103	CC2D1A	ALG13, FRRS1L, GOSR2, ST3GAL3, ST3GAL5	EMX2, RELN, RTTN, VPS53, WDR73	ALG1, ALG11, ALG12, ALG2, ALG3, ALG6, ALG9, B4GAT1, COG4, COG6, COG7, COG8, DOLK, DPAGT1, DPM1, DPM2, FKTN, FMN2, FOLR1, GMPPB, GRIK2, HEXA, HNF1B, LMAN2L, MAN1B1, MED25, METTL23, MOGS, MPDU1, MYT1L, PGAP1, PGAP2, PGAP3, PIGA, PIGG, PIGL, PIGM, PIGN, PIGO, PIGT, PIGV, PIGW, PIGY, POMGNT1, POMK, POMT1, POMT2, RFT1, SATB2, SNX14, SSR4, STT3A, STT3B, TRAPPC11, TRAPPC9, VPS11, ZC4H2	CUX1, MAN2A2, NAPB, PIGQ, SEC24D, ST8SIA2, TSNARE1	FOXP2, KDM5B, MYT1L, TBR1	CNOT3, MBOAT7, MYT1L, PACS1, POMGNT1, RELN, TBR1, VPS13B	CC2D1A, CUX1, FOXP2, GALNT8, GRIK2, KDM5B, RAB43, ST8SIA2, TRAPPC9	BICDL1, GALNT13, GALNT14, MUC12, MUC4, PAFAH1B2, PCDHA10, PCDHA11, PCDHA12, PCDHA3, PCDHA4, PCDHA6, PCDHA7, PCDHA9, POMT1, SATB2, SCFD2, SGSM3	ALG6, DOLK, POU3F3, SATB2, SLC45A1, SNX14, TRAPPC6B	ALG6, CUX1, DOLK, GRIK2, MYT1L, POMGNT1, POMT1, RELN, SATB2, SNX14, ST8SIA2, TRAPPC9			GO:1901137~carbohydrate derivative biosynthetic process,48,6.092213854570022e-34;GO:0070085~glycosylation,32,2.9098925063968265e-28;GO:0009100~glycoprotein metabolic process,30,1.5268058986571599e-21;GO:1903509~liposaccharide metabolic process,21,1.5268058986571599e-21;GO:0044723~single-organism carbohydrate metabolic process,33,5.807373531260515e-19;GO:0046467~membrane lipid biosynthetic process…	GO:0016758~transferase activity, transferring hexosyl groups,24,6.658173035532456e-23;GO:0008194~UDP-glycosyltransferase activity,9,2.9998707650507673e-05;GO:0016780~phosphotransferase activity, for other substituted phosphate groups,4,0.003525627403942071;GO:0008373~sialyltransferase activity,3,0.09517642180763446;GO:0004553~hydrolase activity, hydrolyzing O-glycosyl compounds,4,0.22231363063546…	GO:0005789~endoplasmic reticulum membrane,42,6.453822075301276e-23;GO:0042175~nuclear outer membrane-endoplasmic reticulum membrane network,42,7.413256018189342e-23;GO:0044432~endoplasmic reticulum part,42,1.0637183897422344e-20;GO:0005783~endoplasmic reticulum,45,5.894679851817472e-18;GO:0044431~Golgi apparatus part,28,2.3190335183885548e-11;GO:0000139~Golgi membrane,25,2.3190335183885548e-11;GO…	Muscular hypotonia (HP:0001252) (FDR=3.73e-56); Global developmental delay (HP:0001263) (FDR=4.86e-54); Seizure (HP:0001250) (FDR=8.24e-54); Abnormal muscle tone (HP:0003808) (FDR=1.77e-51); Aplasia/Hypoplasia involving the central nervous system (HP:0002977) (FDR=3.44e-51); Abnormal cerebral morphology (HP:0002060) (FDR=1.45e-49); Neurodevelopmental delay (HP:0012758) (FDR=2.47e-49); Abnormality…
8	90		NECAP1, SCARB2	PLEKHG2, STRADA	AP1S2, AP3D1, AP4B1, AP4E1, AP4S1, ARG1, ARNT2, ARSA, ASAH1, AUTS2, AVPR2, CLN3, CLN5, CLN6, CLN8, CTSD, CTSF, CYB5R3, DNAJC5, DNAJC6, DYRK1A, FTL, GALC, GBA, GRN, HESX1, LRP2, LRRK2, MAPT, MFSD8, NPC1, NPC2, OTX2, PPT1, RBP4, RNASET2, SERPINI1, SYNJ1, TPP1, TTR, ZDHHC15	ARHGEF15, ATP13A2, DMBX1, GJD2, GMEB2, HIP1, KLF13, MANBA, NEU1, SQSTM1, SYT2, VPS35	DYRK1A	AUTS2, BRSK2, DYRK1A, GIGYF2, NR4A2, WDFY3	AGAP2, ASAP2, DAPP1, ILF2, PREX1, PRKD2, RALGAPB, SAE1, SNX5	ABCA10, ABCA13, AGAP1, ARHGEF10, ARNT2, CADPS, CADPS2, CLN8, CLTCL1, FABP5, FRK, ITSN1, LRP2, OTX1, PITX1, PSD3, RAB11FIP5, RHOXF1, SYNJ1, TBC1D5	AP1S2, OCRL, PRKD1, SGSH, VAMP2	AP1S2, ARNT2, AUTS2, CLN8, DYRK1A, LRP2, SYNJ1			GO:0016192~vesicle-mediated transport,28,1.0640895948003498e-05;GO:0006665~sphingolipid metabolic process,10,7.298841588178043e-05;GO:0048489~synaptic vesicle transport,9,0.00010425091925580018;GO:0071702~organic substance transport,35,0.00010425091925580018;GO:0006643~membrane lipid metabolic process,10,0.00029533786503575983;GO:0007033~vacuole organization,10,0.0003653791342825718;GO:0007034~va…	GO:0005096~GTPase activator activity,9,0.010309856884165634;GO:0030695~GTPase regulator activity,9,0.0106435957639658;GO:0005089~Rho guanyl-nucleotide exchange factor activity,5,0.02560526368982152;GO:0046982~protein heterodimerization activity,9,0.07414868599335257;GO:0004553~hydrolase activity, hydrolyzing O-glycosyl compounds,4,0.326425165763724;GO:0001228~transcriptional activator activity, R…	GO:0044437~vacuolar part,32,6.283367638292996e-19;GO:0005773~vacuole,37,1.9314133264996444e-17;GO:0005775~vacuolar lumen,17,2.8081456508832395e-17;GO:0005905~clathrin-coated pit,12,2.072390268885518e-12;GO:0031988~membrane-bounded vesicle,46,8.943949756172351e-09;GO:0098588~bounding membrane of organelle,31,2.1462610109295652e-08;GO:0005774~vacuolar membrane,18,2.1454966536322838e-07;GO:0098852~l…	Seizure (HP:0001250) (FDR=1.26e-29); Mental deterioration (HP:0001268) (FDR=6.47e-28); Involuntary movements (HP:0004305) (FDR=1.7e-25); Abnormality of higher mental function (HP:0011446) (FDR=1.87e-25); Behavioral abnormality (HP:0000708) (FDR=1.56e-24); Dementia (HP:0000726) (FDR=2.21e-24); Abnormal nervous system morphology (HP:0012639) (FDR=8.78e-24); Atrophy/Degeneration affecting the centra…
9	79		ADRA2B, CASR, GAL, GNAO1		ABHD12, ANOS1, APP, F2, GNA11, GNAQ, GNB1, GPSM2, KCNJ6, KRIT1, POMC, PROK2, PSAP, PTH, TANGO2	AGTR2, C3, CD46, CRH, CRHR1, CXCR4, GABBR1, GABBR2, HEG1, HTR1A, HTR2A, ITGB1BP1, OPRM1, OR10H2, PCDH7, PDYN, PODXL, RTN4R	NR3C2	CHD7, TRIO	ADCY3, ANXA1, AVPR1A, CNR1, NR3C2, OR52M1, OXTR, P2RX5, PARD3B	ADCY5, ADORA3, AGTR2, AVPR1B, C4B, CD99L2, CHRM3, CX3CR1, CYP11B1, DAGLA, DOCK4, DRD1, DRD2, DRD3, ESR2, GABBR2, GNAS, GPR37, GPR85, GRM7, HSD11B1, HTR1B, IMMP2L, OR1C1, OR2M4, OR2T10, OXT, PDE1C, PXDN, REEP3, RGS7, TSPAN17, VSIG4	GABBR2, NR3C2	AGTR2, GABBR2			GO:0007186~G-protein coupled receptor signaling pathway,48,7.214726006132484e-31;GO:0007165~signal transduction,64,1.6858997969664585e-15;GO:0008015~blood circulation,22,1.976913971440856e-12;GO:0051952~regulation of amine transport,11,3.5233535076698354e-11;GO:0050433~regulation of catecholamine secretion,10,3.5233535076698354e-11;GO:0048878~chemical homeostasis,27,5.0380565358158725e-11;GO:0050…	GO:0004930~G-protein coupled receptor activity,30,3.854472287591006e-15;GO:0004888~transmembrane signaling receptor activity,32,9.40894638670711e-13;GO:0001664~G-protein coupled receptor binding,16,5.868810367947192e-11;GO:0008528~G-protein coupled peptide receptor activity,9,6.154322693908653e-06;GO:0001653~peptide receptor activity,9,6.154322693908653e-06;GO:0030594~neurotransmitter receptor ac…	GO:0005886~plasma membrane,58,5.518851405730031e-14;GO:0005887~integral component of plasma membrane,32,3.013496463533429e-11;GO:0031226~intrinsic component of plasma membrane,32,5.7752704321902154e-11;GO:0044459~plasma membrane part,38,2.622357393884767e-10;GO:0036477~somatodendritic compartment,20,1.526517807662106e-09;GO:0043005~neuron projection,23,2.4114913695810488e-09;GO:0030425~dendrite,1…	Autosomal dominant inheritance (HP:0000006) (FDR=3.17e-09); Abnormality of the nervous system (HP:0000707) (FDR=5.93e-08); Abnormal nervous system physiology (HP:0012638) (FDR=5.36e-07); Abnormality of higher mental function (HP:0011446) (FDR=3.76e-06); Involuntary movements (HP:0004305) (FDR=7.06e-06); Morphological central nervous system abnormality (HP:0002011) (FDR=9.67e-06); Abnormality of m…
10	66	SPEN	DOCK7	CLP1, EXOSC3, GPR56, PCLO, SEPSECS, SNIP1, TSEN15, TSEN2, TSEN54	DEAF1, DKC1, DOCK8, EFTUD2, EIF2B1, NAA10, PARN, PQBP1, PUF60, RAI1, SMG9, TBCK, THOC2	AAAS, ATXN2, CELF4, CENPW, EFTUD2, EIF3E, HNRNPH1, HNRNPU, NOL11, PCDH12, PRRC2B, RBFOX1, RBFOX3, RD3, ZMYND11	CELF4, DEAF1, EIF3G, ELAVL3, RAI1	DDX3X, HNRNPH2, HNRNPU, NAA15, RAI1, TBCK, UPF3B	CELF4, CPEB4, CSDE1, DEAF1, DOCK8, ELAVL3, EMSY, MFRP, RBFOX1, RBM27, SPEN, SRSF11, ZC3H4, ZMYND11	CELF6, DDX53, EIF3G, ELAVL2, KANK1, KRR1, PAPOLG, PRPF39, PTBP2, SF3B1, SMG6, SYNCRIP, UPF2, YTHDC2, ZC3H11A	CSDE1, DEAF1, TBC1D23	CELF4, DEAF1, DOCK8, HNRNPU, RAI1, RBFOX1, TBCK, ZMYND11			GO:0016070~RNA metabolic process,49,2.0351839529001785e-12;GO:0010467~gene expression,50,3.783737821273189e-11;GO:0090304~nucleic acid metabolic process,49,5.459483336025805e-11;GO:0006139~nucleobase-containing compound metabolic process,49,4.79455706366113e-09;GO:0044260~cellular macromolecule metabolic process,56,1.2764199869750105e-07;GO:0022618~ribonucleoprotein complex assembly,10,9.13205213…	GO:0003723~RNA binding,43,2.7304774225947917e-26;GO:0000166~nucleotide binding,26,2.1325018132270415e-05;GO:0004518~nuclease activity,6,0.026687157308540682;GO:0043022~ribosome binding,3,0.1848438648638447;GO:0090079~translation regulator activity, nucleic acid binding,2,0.5784965665403744	GO:0005634~nucleus,52,6.11373791283771e-12;GO:0044428~nuclear part,41,6.11373791283771e-12;GO:0030529~intracellular ribonucleoprotein complex,20,1.533239406596378e-10;GO:0031981~nuclear lumen,37,2.3582203304324236e-10;GO:0005654~nucleoplasm,34,2.3714272193414446e-10;GO:0070013~intracellular organelle lumen,37,4.16800355437023e-08;GO:0043231~intracellular membrane-bounded organelle,53,0.0001047533…	Aplasia/Hypoplasia involving the central nervous system (HP:0002977) (FDR=1.12e-12); Aplasia/Hypoplasia of the cerebrum (HP:0007364) (FDR=1.12e-12); Microcephaly (HP:0000252) (FDR=5.3e-12); Abnormality of forebrain morphology (HP:0100547) (FDR=5.3e-12); Abnormal cerebral morphology (HP:0002060) (FDR=5.3e-12); Decreased head circumference (HP:0040195) (FDR=5.3e-12); Abnormal muscle tone (HP:000380…
11	56	DNAH17, DNAH3		SLC20A2, XPR1	C12orf57, DOCK6, DPYS	CHL1, EPHA5, FARP2, FLT4, GAS2L2, LRFN5, MYH14, MYH6, NEB, PLXNB2, SEMA5B, SRGAP2, TTN	DPYSL2, DSCAM	DSCAM	CGNL1, CNTN4, CNTN5, CNTN6, CNTNAP4, DPYSL2, KIRREL3, MYH10, PLXNA4, PLXNB1, ROBO2, SEMA5A	ARHGAP11B, ARHGAP32, CCIN, CNTN3, CYLC2, DNAH10, DNAH17, DNAH3, DPYSL3, GTF2I, HYDIN, LRFN2, LRFN5, LRRC4, MDGA2, MYH4, NEGR1, NEO1, NRP2, NTNG1, NTRK3, PLXNA3, SRGAP3, TECTA, TTC25, TTN	C12orf57, NTNG1, NTNG2, TTN	C12orf57, LRFN5, TTN			GO:0031175~neuron projection development,24,1.694146102096382e-14;GO:0032990~cell part morphogenesis,24,1.694146102096382e-14;GO:0048666~neuron development,25,3.053367575231906e-14;GO:0048858~cell projection morphogenesis,23,7.60662888309074e-14;GO:0097485~neuron projection guidance,15,5.914223797451577e-13;GO:0032989~cellular component morphogenesis,26,1.703502809673458e-12;GO:0000904~cell morph…	GO:0017154~semaphorin receptor activity,5,6.619862107690949e-07;GO:0003779~actin binding,7,0.008373314956774878;GO:0019199~transmembrane receptor protein kinase activity,4,0.015333338116952602;GO:0030215~semaphorin receptor binding,3,0.015478564977333784;GO:0016818~hydrolase activity, acting on acid anhydrides, in phosphorus-containing anhydrides,8,0.025533451762653453;GO:0004888~transmembrane si…	GO:0002116~semaphorin receptor complex,5,1.573410995291723e-06;GO:0031225~anchored component of membrane,9,1.573410995291723e-06;GO:0043005~neuron projection,16,6.5687064363675415e-06;GO:0016460~myosin II complex,5,3.1683065984638206e-05;GO:0016459~myosin complex,6,5.432207391493088e-05;GO:0030424~axon,10,9.823526327026113e-05;GO:0005886~plasma membrane,32,0.00042000166854791384;GO:0044463~cell p…	Mitochondrial depletion (HP:0030059) (FDR=0.0564); Abnormality of the pulmonary vasculature (HP:0004930) (FDR=0.0573); Abnormality of skeletal muscle fiber size (HP:0012084) (FDR=0.371); Conotruncal defect (HP:0001710) (FDR=0.371); Increased variability in muscle fiber diameter (HP:0003557) (FDR=0.371); Abnormal connection of the cardiac segments (HP:0011545) (FDR=0.371); Progressive distal muscl…
12	55	CUL7, HECW2	KCTD7, UBA5	HERC1	ACVR1, BCAP31, CRB2, DNM1L, FBXL4, HACE1, HERC2, MAGEL2, NDN, RNF213, SETBP1, UBE2A, UBE3A	ATP8A2, BMP5, HECW2, HUWE1, NEDD4, NEDD4L, OPA1, PHOX2B, PRKN, UBR5	DIP2A, IRF2BPL, TCF20, TRAF7, TRIP12	CIC, CUL3, EBF3, IRF2BPL, MAGEL2, SETBP1, TCF20, TRIP12, UBE3A	ATP10A, CUL7, DENR, DIP2A, HECW2, PHRF1, PRKN, QRICH1, SET, UBE3C, UBR5, USP15	ASB14, FBXO11, FBXO40, KCTD13, PATJ, RNF25, RNF38, SH3RF3, SMURF1, TRAF7, UBE2H, ZBTB16	FBXO11, HERC2, HUWE1, PACS2, RLIM, TRAF7	HECW2, HERC2, HUWE1, MAGEL2, PRKN, SETBP1, UBE3A, UBR5			GO:0030163~protein catabolic process,23,3.6244286383114444e-13;GO:0044265~cellular macromolecule catabolic process,23,8.916914133208515e-12;GO:0009057~macromolecule catabolic process,23,3.978151986353547e-10;GO:0006508~proteolysis,24,3.455716762683431e-08;GO:0036211~protein modification process,33,2.6832184138479327e-07;GO:0043412~macromolecule modification,33,1.1701013023865728e-06;GO:0044267~ce…	GO:0004842~ubiquitin-protein transferase activity,26,7.230821649883217e-24;GO:0061659~ubiquitin-like protein ligase activity,11,4.9344345766574825e-08;GO:0044389~ubiquitin-like protein ligase binding,7,0.010648365635666068;GO:0046872~metal ion binding,23,0.226580717546608;GO:0019871~sodium channel inhibitor activity,2,0.226580717546608;GO:0048185~activin binding,2,0.4478352389269398;GO:0043130~ub…	GO:0000151~ubiquitin ligase complex,9,0.0002708111782336605;GO:0005634~nucleus,37,0.0009002795414086131;GO:1990234~transferase complex,10,0.010436161505274034;GO:0005829~cytosol,22,0.010436161505274034;GO:0031981~nuclear lumen,22,0.018172428011227683;GO:0043231~intracellular membrane-bounded organelle,44,0.02087227995399849;GO:0044428~nuclear part,22,0.0513764036897724;GO:0070013~intracellular or…	Seizure (HP:0001250) (FDR=1.16e-16); Abnormality of brain morphology (HP:0012443) (FDR=1.61e-13); Morphological central nervous system abnormality (HP:0002011) (FDR=1.61e-13); Intellectual disability (HP:0001249) (FDR=1.61e-13); Neurodevelopmental abnormality (HP:0012759) (FDR=1.61e-13); Abnormality of higher mental function (HP:0011446) (FDR=2.6e-13); Abnormal eye physiology (HP:0012373) (FDR=5.…
13	50	SLC6A1, SLC9A1, STK39	SLC12A5, SLC13A5, SLC1A2, SLC25A12, SLC25A22, SLC2A1, SLC6A1	SLC12A6	GAMT, ROGDI, SLC16A1, SLC17A5, SLC19A3, SLC1A3, SLC1A4, SLC25A1, SLC25A15, SLC25A20, SLC33A1, SLC35A2, SLC35A3, SLC39A8, SLC46A1, SLC6A8, SLC9A1, SLC9A6, SLC9A9	SLC1A1, SLC25A2, SLC26A1, SLC30A3, SLC4A10, SLC4A3, SLC6A3, SLC6A4, SLC7A11, SLC8A1, SLCO1B7	SLC6A1	SLC6A1, SLC9A6	SLC12A5, SLC35B1, SLC38A10, SLC6A3, SLC7A3	SLC1A1, SLC22A15, SLC22A9, SLC24A2, SLC25A12, SLC25A27, SLC25A39, SLC29A4, SLC4A10, SLC6A4, SLC6A8, SLC7A7, SLC9A9, SLCO1B3, STK39	SLC1A2	SLC12A5, SLC1A1, SLC1A2, SLC25A12, SLC4A10, SLC6A1, SLC6A3, SLC6A4, SLC6A8, SLC9A6, SLC9A9	SLC6A1	SLC6A1	GO:0055085~transmembrane transport,45,2.5534526232395176e-41;GO:0006811~ion transport,40,1.1043171690527298e-30;GO:0044765~single-organism transport,47,3.890065038987513e-27;GO:0071705~nitrogen compound transport,26,1.2327309097138074e-19;GO:0034220~ion transmembrane transport,28,2.4756223618139013e-19;GO:0071702~organic substance transport,36,2.7872896578082003e-16;GO:0015849~organic acid transp…	GO:0015291~secondary active transmembrane transporter activity,30,1.9941959599298527e-40;GO:0015075~ion transmembrane transporter activity,34,4.0572497068504995e-31;GO:0005342~organic acid transmembrane transporter activity,17,1.1313924332474235e-21;GO:0015932~nucleobase-containing compound transmembrane transporter activity,4,0.0013713294400088097;GO:0051119~sugar transmembrane transporter activ…	GO:0016021~integral component of membrane,47,1.1573542618511618e-16;GO:0005887~integral component of plasma membrane,27,6.484297043383022e-13;GO:0031226~intrinsic component of plasma membrane,27,1.1144428784716757e-12;GO:0044459~plasma membrane part,31,6.190850516642791e-12;GO:0005886~plasma membrane,35,2.1981111367245021e-07;GO:0016323~basolateral plasma membrane,8,2.8685422589901807e-05;GO:0098…	Global developmental delay (HP:0001263) (FDR=2.25e-11); Abnormality of higher mental function (HP:0011446) (FDR=2.25e-11); Neurodevelopmental delay (HP:0012758) (FDR=2.25e-11); Neurodevelopmental abnormality (HP:0012759) (FDR=3.42e-11); Seizure (HP:0001250) (FDR=4.26e-11); Abnormal muscle tone (HP:0003808) (FDR=1.95e-09); Abnormal nervous system physiology (HP:0012638) (FDR=2.45e-09); Intellectua…
14	37	NPC1L1		PTCH1	GLI2, HIVEP2, MSX2, SMS, SOX5, ZEB2, ZFP57	CSNK1G1, KIAA1456, NPC1L1, ZNF12, ZNF182, ZNF44	BCL11A, HDLBP	BCL11A, CHAMP1, CTCF, HIVEP2, SOX5, ZNF292, ZNF462	CASZ1, HIVEP3	DLX2, DLX6, EGR3, EN2, FEZF2, GLIS1, HDLBP, MTF1, ZNF18, ZNF517, ZNF548, ZNF559, ZNF626, ZNF713, ZNF774, ZNF827		HIVEP2, SOX5			GO:0051252~regulation of RNA metabolic process,31,1.1734416929921352e-11;GO:0019219~regulation of nucleobase-containing compound metabolic process,31,4.103842365676568e-11;GO:0010556~regulation of macromolecule biosynthetic process,31,4.103842365676568e-11;GO:1901362~organic cyclic compound biosynthetic process,32,4.103842365676568e-11;GO:0016070~RNA metabolic process,32,6.744164387301379e-11;GO:…	GO:0003677~DNA binding,30,1.0790769708277023e-14;GO:0046872~metal ion binding,27,1.515123570274815e-06;GO:0001067~regulatory region nucleic acid binding,13,6.9253524046856905e-06;GO:0001227~transcriptional repressor activity, RNA polymerase II transcription regulatory region sequence-specific binding,6,0.0006294301422718633;GO:0001228~transcriptional activator activity, RNA polymerase II transcri…	GO:0005634~nucleus,34,1.439916558901464e-08;GO:0043231~intracellular membrane-bounded organelle,36,6.844237226946556e-05;GO:0043229~intracellular organelle,36,0.0009701109102317696;GO:0044424~intracellular part,37,0.005843006962947983	Cupped ear (HP:0000378) (FDR=0.00023); Long hallux (HP:0001847) (FDR=0.00316); Short philtrum (HP:0000322) (FDR=0.00316); Hypoplasia of the premaxilla (HP:0010650) (FDR=0.00731); Aplasia/Hypoplasia of the premaxilla (HP:0010756) (FDR=0.00731); Unicoronal synostosis (HP:0011315) (FDR=0.00731); Cleft soft palate (HP:0000185) (FDR=0.00731); Absent speech (HP:0001344) (FDR=0.00731); Delayed speech an…

## Sheet: S3 WES multiplex modules detail
Multiplex module	Module size	Epilepsy WES genes	Epilepsy 1 genes	Epilepsy 2 genes	Epilepsy 3 genes	Epilepsy 4 genes	Autism WES genes	Autism 1 genes	Autism 2 genes	Autism 3 genes	Autism S genes	Common genes (all)	Common genes high-confidence (intersection of Epilepsy 1 and Autism 1)	Common genes (WES)	Top 10 enriched biological process GO terms by FDR Format: [GO term ID]~[GO term name],[number of genes],[FDR];	Top 10 enriched molecular function GO terms by FDR Format: [GO term ID]~[GO term name],[number of genes],[FDR];	Top 10 enriched cellular component GO terms by FDR Format: [GO term ID]~[GO term name],[number of genes],[FDR];	Top 10 enriched HPO by FDR using hpo.jax.org gene-HPO associations Format: [HPO name] ([HPO ID]) (FDR=[FDR])
1	30	ARID3C, ATN1, BAIAP3, CSNK2B, DNMT3A, FBXL6, GTF3C4, HSD17B4, JUN, MAP3K1, MED12, PI4K2A, POLR3C, PPARG, TSC1		ATN1, TSC1	ARID1B, DNMT3A, HSD17B4, MED13L, PTEN, TCF4	CREBBP, MED12, RORB, TBL1XR1	ARID1B, CREBBP, CTNNB1, DNMT3A, IRF2BPL, LDB1, MED13L, NCOA1, PAX5, PHF2, PTEN, RORB, SMARCC2, TBL1XR1, TCF4, TCF7L2	ARID1B, CREBBP, CTNNB1, DNMT3A, IRF2BPL, MED13L, PTEN, RORB, SMARCC2, TCF4, TSC1	PAX5, PHF2, TBL1XR1, TCF7L2			ARID1B, CREBBP, DNMT3A, MED13L, PTEN, RORB, TBL1XR1, TCF4, TSC1		DNMT3A	GO:0051254~positive regulation of RNA metabolic process,17,1.7152340435877338e-07;GO:0051172~negative regulation of nitrogen compound metabolic process,16,3.8584205806256865e-07	GO:0001067~regulatory region nucleic acid binding,13,1.4608560853942234e-06;GO:0003713~transcription coactivator activity,9,2.4431500421067283e-06;GO:0003677~DNA binding,18,1.036086913887419e-05;GO:0001085~RNA polymerase II transcription factor binding,6,2.5162161563796786e-05;GO:0033613~activating transcription factor binding,5,6.36390358171451e-05;GO:0051427~hormone receptor binding,5,0.0020919…	GO:0031981~nuclear lumen,22,1.4057079132735622e-07;GO:0070013~intracellular organelle lumen,23,1.8944302734967662e-07;GO:0005654~nucleoplasm,20,1.8944302734967662e-07;GO:0044428~nuclear part,22,2.536859934705837e-07;GO:0000785~chromatin,9,1.4532120651168105e-05;GO:0044454~nuclear chromosome part,9,2.157564726091536e-05;GO:0005634~nucleus,25,2.157564726091536e-05;GO:0000228~nuclear chromosome,9,3.…	Aggressive behavior (HP:0000718) (FDR=8.44e-10); Abnormal aggressive, impulsive or violent behavior (HP:0006919) (FDR=9.54e-09); Abnormality of the philtrum (HP:0000288) (FDR=1.31e-08); Autosomal dominant inheritance (HP:0000006) (FDR=4.84e-08); Abnormal reproductive system morphology (HP:0012243) (FDR=4.84e-08); Abnormal lip morphology (HP:0000159) (FDR=1.32e-07); Neurodevelopmental delay (HP:00…
2	30	CACNA1G, CACNG2, DLG4, EEF1A2, GABRA1, GABRG2, KCNB1, KCNJ14, KCNQ4, KCNT2, LGI1, SCN1A, SCN2A, SCN8A, SLC6A1, SYNGAP1, TOR1A	CHD2, EEF1A2, GABRA1, GABRB3, GABRG2, GRIN2B, KCNB1, KCNMA1, KCNQ3, LGI1, SCN1A, SCN2A, SCN8A, SLC6A1, STXBP1		CACNG2, NRXN1, SYNGAP1	CACNA1G, GABRB2, TOR1A	ANK2, CACNA1E, CACNA2D3, CHD2, GABRB2, GABRB3, GRIA2, GRIN2B, KCNMA1, KCNQ3, MAP1A, NRXN1, SCN1A, SCN2A, SLC6A1, STXBP1, SYNGAP1	ANK2, CHD2, DLG4, GRIN2B, KCNB1, NRXN1, SCN1A, SCN2A, SCN8A, SLC6A1, STXBP1, SYNGAP1	CACNA1E, CACNA2D3, GABRB3, GRIA2, KCNQ3	CACNA1G, KCNMA1	EEF1A2	CACNA1G, CHD2, EEF1A2, GABRB3, GRIN2B, KCNB1, KCNMA1, KCNQ3, NRXN1, SCN1A, SCN2A, SCN8A, SLC6A1, STXBP1, SYNGAP1	CHD2, GRIN2B, KCNB1, SCN1A, SCN2A, SCN8A, SLC6A1, STXBP1	SCN1A, SCN2A, SLC6A1, SYNGAP1	GO:0034220~ion transmembrane transport,22,1.2013655195860371e-17;GO:0006811~ion transport,24,3.091206367531513e-17;GO:0055085~transmembrane transport,23,8.56996913147936e-17;GO:0099536~synaptic signaling,17,3.96835390745985e-14;GO:0034765~regulation of ion transmembrane transport,15,6.888487788740042e-14;GO:0034762~regulation of transmembrane transport,15,9.336030197234635e-14;GO:0043269~regulati…	GO:0022838~substrate-specific channel activity,20,2.5036354441786646e-21;GO:0015267~channel activity,20,4.9029483238542896e-21;GO:0015075~ion transmembrane transporter activity,21,2.126764481599133e-18;GO:0022834~ligand-gated channel activity,8,8.07213827418564e-08;GO:0016917~GABA receptor activity,4,7.220892912233041e-05;GO:0022835~transmitter-gated channel activity,4,0.00016738993571094185;GO:0…	GO:0034702~ion channel complex,20,3.992232612821612e-26;GO:1902495~transmembrane transporter complex,20,2.2522953426938074e-25;GO:0098797~plasma membrane protein complex,16,1.097423807851022e-14;GO:0044459~plasma membrane part,24,1.4091757253019314e-13;GO:0031226~intrinsic component of plasma membrane,20,3.307542367601851e-12;GO:0005887~integral component of plasma membrane,19,2.4966034845476174e…	Epileptic encephalopathy (HP:0200134) (FDR=1.28e-28); EEG with generalized epileptiform discharges (HP:0011198) (FDR=4.4e-27); Interictal EEG abnormality (HP:0025373) (FDR=1.65e-26); Interictal epileptiform activity (HP:0011182) (FDR=1.65e-26); Status epilepticus (HP:0002133) (FDR=3.44e-22); Encephalopathy (HP:0001298) (FDR=7.17e-22); EEG abnormality (HP:0002353) (FDR=1.04e-21); Abnormality of ce…
3	26	ADCY10, ADCY9, ATP6V1C2, CD101, EGFR, HGS, HK3, HTR5A, ITGA6, ITGB6, LDLR, LRIG2, NRG3, PTPRG, SEC61A2, SLC22A2, SLC5A8, SLC6A2, SLC6A7, SLC7A9, SLC9A1			CORO1A, SLC9A1	NRG3	AP2S1, CORO1A, GNAI1, SRPR, TEK								GO:0071702~organic substance transport,13,0.08274582532757449;GO:0007165~signal transduction,18,0.13204517774956134;GO:0016477~cell migration,8,0.18124423203827494;GO:1901185~negative regulation of ERBB signaling pathway,3,0.18124423203827494;GO:0055085~transmembrane transport,8,0.18124423203827494;GO:0048870~cell motility,8,0.18124423203827494;GO:0043434~response to peptide hormone,5,0.181244232…	GO:0015291~secondary active transmembrane transporter activity,5,0.0324753500162103;GO:0005329~dopamine transmembrane transporter activity,2,0.22107335097499645;GO:0005178~integrin binding,3,0.22107335097499645;GO:0005342~organic acid transmembrane transporter activity,3,0.22107335097499645;GO:0008504~monoamine transmembrane transporter activity,2,0.22107335097499645;GO:0004016~adenylate cyclase …	GO:0044459~plasma membrane part,18,1.376919390185325e-07;GO:0005887~integral component of plasma membrane,14,1.883127531650179e-06;GO:0031226~intrinsic component of plasma membrane,14,1.883127531650179e-06;GO:0005886~plasma membrane,21,1.883127531650179e-06;GO:0016021~integral component of membrane,19,0.0008982930891795361;GO:0016323~basolateral plasma membrane,5,0.002754742515959724;GO:0045121~m…	Abnormal internal carotid artery morphology (HP:3000062) (FDR=0.607); Increased aspartate family amino acid level in urine (HP:0033096) (FDR=0.607); Perianal rash (HP:0011131) (FDR=0.607); Nephrolithiasis (HP:0000787) (FDR=0.607); Urethral obstruction (HP:0000796) (FDR=0.607); Abnormality of immune system physiology (HP:0010978) (FDR=0.607); Slow-growing scalp hair (HP:0100038) (FDR=0.607); Myoca…
4	24	AGO1, CC2D1A, GTPBP2, MSH3, PASK, SETD2, STK39, TECR, TOM1L2			NSD1, SETD2	SETD5, SKI	ASH1L, DIP2A, FOXP2, KDM5B, KDM6B, KMT2C, KMT2E, KMT5B, NSD1, PHF12, PHF21A, SETD5, SIN3A, SKI, TBR1	ASH1L, KDM6B, KMT2C, KMT5B, NSD1, PHF21A, SETD2, SETD5, SIN3A, TBR1	AGO1, CC2D1A, DIP2A, FOXP2, KDM5B, KMT2E	STK39	KMT2E	NSD1, SETD2, SETD5			GO:0006325~chromatin organization,11,8.15923805119472e-06;GO:0051276~chromosome organization,12,1.9594175969085395e-05;GO:0010468~regulation of gene expression,18,0.00014007458019910926;GO:0010605~negative regulation of macromolecule metabolic process,14,0.00014141569942195586;GO:0006479~protein methylation,6,0.0001838370351385441;GO:0010467~gene expression,19,0.0001838370351385441;GO:0019219~reg…	GO:0003677~DNA binding,14,0.00021932571292433654;GO:0008168~methyltransferase activity,6,0.00021932571292433654;GO:0001067~regulatory region nucleic acid binding,9,0.00021932571292433654;GO:0003714~transcription corepressor activity,5,0.0030988661297899553;GO:0001227~transcriptional repressor activity, RNA polymerase II transcription regulatory region sequence-specific binding,3,0.233735101185011…	GO:0005634~nucleus,21,6.482101854635966e-05;GO:0005654~nucleoplasm,13,0.001579470879439991;GO:0031981~nuclear lumen,14,0.001579470879439991;GO:0044428~nuclear part,14,0.003584767056248717;GO:0043231~intracellular membrane-bounded organelle,22,0.00574301178048337;GO:0070013~intracellular organelle lumen,14,0.00574301178048337;GO:0005694~chromosome,7,0.006271417700924339;GO:0044451~nucleoplasm part…	Autistic behavior (HP:0000729) (FDR=5.85e-17); Delayed speech and language development (HP:0000750) (FDR=1.14e-12); Hyperactivity (HP:0000752) (FDR=9.9e-10); Behavioral abnormality (HP:0000708) (FDR=9.9e-10); Neurodevelopmental delay (HP:0012758) (FDR=9.9e-10); Global developmental delay (HP:0001263) (FDR=9.9e-10); Seizure (HP:0001250) (FDR=1.63e-09); Abnormal facial shape (HP:0001999) (FDR=5.91e…
5	20	ARL8A, DNAJC13, EIF3A, EIF4A3, EIF4G1, FXR1, IQGAP2, MARK3, MYH3, NUP155, SH2D3C, SPEN, SRRM2, TFIP11			GFAP, PPP2R5D	CELF4	CELF4, EIF3G, ELAVL3, GFAP, NUP155, PPP2R5D, TAOK1	PPP2R5D, TAOK1	CELF4, ELAVL3, SPEN	EIF3G		CELF4, PPP2R5D		NUP155	GO:0034248~regulation of cellular amide metabolic process,6,0.016397135617171158;GO:0006518~peptide metabolic process,6,0.20886768317252533;GO:0071826~ribonucleoprotein complex subunit organization,4,0.20886768317252533;GO:0043603~cellular amide metabolic process,6,0.35244100929763755;GO:0075525~viral translational termination-reinitiation,2,0.3545671653377225;GO:0019081~viral translation,2,0.410…	GO:0044822~poly(A) RNA binding,8,0.005393982416074269;GO:0008135~translation factor activity, RNA binding,3,0.11945475369777718;GO:0003727~single-stranded RNA binding,2,0.66611107848149	GO:0030529~intracellular ribonucleoprotein complex,7,0.008154020394221497;GO:0005829~cytosol,10,0.15108108601971396;GO:0005681~spliceosomal complex,3,0.24194866234587786;GO:0070993~translation preinitiation complex,2,0.24194866234587786;GO:0044424~intracellular part,19,0.24194866234587786;GO:0005852~eukaryotic translation initiation factor 3 complex,2,0.24194866234587786;GO:0098852~lytic vacuole …	Low frustration tolerance (HP:0000744) (FDR=0.00146); Akinesia (HP:0002304) (FDR=0.00713); Diminished movement (HP:0002374) (FDR=0.0315); Spastic/hyperactive bladder (HP:0005340) (FDR=0.0315); Monotonic speech (HP:0031435) (FDR=0.0315); Orthostatic hypotension due to autonomic dysfunction (HP:0004926) (FDR=0.0676); Visual hallucinations (HP:0002367) (FDR=0.0676); Lewy bodies (HP:0100315) (FDR=0.0…
6	15	ARFGEF1, BBS1, CTSA, DNAH17, DNAH3, DNAH8, DYNC1H1, GBF1, GGA2, MYO10, TFB2M, TNPO1, UNC13D			DYNC1H1	ZMYND8	DYNC1H1, NR3C2, ZMYND8		DYNC1H1, NR3C2	DNAH17, DNAH3	NR3C2	DYNC1H1		DYNC1H1	GO:0060285~cilium-dependent cell motility,3,0.02215961147789076;GO:0001539~cilium or flagellum-dependent cell motility,3,0.02215961147789076;GO:0007018~microtubule-based movement,4,0.07318161519817698;GO:0046907~intracellular transport,7,0.08218861245485581;GO:0016192~vesicle-mediated transport,6,0.3231573675584196;GO:0034613~cellular protein localization,6,0.3605366113896945;GO:0015031~protein t…	GO:0016818~hydrolase activity, acting on acid anhydrides, in phosphorus-containing anhydrides,5,0.2532226068048834;GO:0051020~GTPase binding,3,0.4255713125121671;GO:0070491~repressing transcription factor binding,2,0.4255713125121671;GO:0035639~purine ribonucleoside triphosphate binding,5,0.4255713125121671;GO:0032549~ribonucleoside binding,5,0.4255713125121671;GO:0001883~purine nucleoside bindin…	GO:0030286~dynein complex,4,0.0004854152324144622;GO:0005858~axonemal dynein complex,3,0.0014130502159489546;GO:0097014~ciliary plasm,4,0.0014130502159489546;GO:0005930~axoneme,4,0.0014130502159489546;GO:0044447~axoneme part,3,0.003367517083273598;GO:0005875~microtubule associated complex,4,0.003367517083273598;GO:0005929~cilium,5,0.0077799229682357736;GO:0044463~cell projection part,6,0.00777992…	Abnormality of body height (HP:0000002) (FDR=1.0); Aplasia/Hypoplasia of the thymus (HP:0010515) (FDR=1.0); Thymus hyperplasia (HP:0010516) (FDR=1.0); Dyslexia (HP:0010522) (FDR=1.0); Echolalia (HP:0010529) (FDR=1.0); Spinal myoclonus (HP:0010531) (FDR=1.0); Paroxysmal vertigo (HP:0010532) (FDR=1.0); Transient global amnesia (HP:0010534) (FDR=1.0); Sleep apnea (HP:0010535) (FDR=1.0); Wide cranial…
7	12	DGKD, INPPL1, L3MBTL4, PPFIA3, PPFIBP2			ADNP, CHD8, DYRK1A, MBD5, POGZ, SHANK3	DGKD	ADNP, CHD8, DYRK1A, MBD5, POGZ, SHANK2, SHANK3	ADNP, CHD8, DYRK1A, MBD5, POGZ, SHANK2, SHANK3				ADNP, CHD8, DYRK1A, MBD5, POGZ, SHANK3			GO:0050804~modulation of synaptic transmission,4,0.08163075588894804;GO:0050805~negative regulation of synaptic transmission,3,0.08163075588894804;GO:0007613~memory,3,0.14627161965407454;GO:0007416~synapse assembly,3,0.1808583996219386;GO:0048167~regulation of synaptic plasticity,3,0.1808583996219386;GO:0010648~negative regulation of cell communication,5,0.19156674469015775;GO:0099536~synaptic si…	GO:0017124~SH3 domain binding,3,0.031081626263621518;GO:0030160~GKAP/Homer scaffold activity,2,0.031081626263621518;GO:0030159~receptor signaling complex scaffold activity,2,0.11572157407523775;GO:0035254~glutamate receptor binding,2,0.11572157407523775	GO:0043229~intracellular organelle,11,0.8419549922051744;GO:0030425~dendrite,3,0.8419549922051744;GO:0060170~ciliary membrane,2,0.8419549922051744;GO:0036477~somatodendritic compartment,3,0.8419549922051744;GO:0043197~dendritic spine,2,0.8419549922051744;GO:0044309~neuron spine,2,0.8419549922051744	Stereotypy (HP:0000733) (FDR=6.92e-05); Hypermetropia (HP:0000540) (FDR=6.92e-05); Widely spaced teeth (HP:0000687) (FDR=6.92e-05); Aggressive behavior (HP:0000718) (FDR=6.92e-05); Sleep disturbance (HP:0002360) (FDR=6.92e-05); Abnormal nasal morphology (HP:0005105) (FDR=0.000114); Abnormality of the chin (HP:0000306) (FDR=0.000184); Abnormal aggressive, impulsive or violent behavior (HP:0006919)…
8	9	ATM, ATR, CDK5RAP2, EYA4, KAT5, RAD51C, RNF168, STIL					PPP5C								GO:0006974~cellular response to DNA damage stimulus,7,5.939029662464543e-05;GO:0010212~response to ionizing radiation,5,5.939029662464543e-05;GO:0006259~DNA metabolic process,7,0.00012602545941533074;GO:0051276~chromosome organization,7,0.00026342800791810054;GO:2001022~positive regulation of response to DNA damage stimulus,4,0.000273871200716391;GO:2001020~regulation of response to DNA damage st…	GO:0035639~purine ribonucleoside triphosphate binding,4,0.21034878003703192;GO:0032549~ribonucleoside binding,4,0.21034878003703192;GO:0001883~purine nucleoside binding,4,0.21034878003703192;GO:0032555~purine ribonucleotide binding,4,0.21034878003703192;GO:0017076~purine nucleotide binding,4,0.21034878003703192;GO:0032553~ribonucleotide binding,4,0.21034878003703192;GO:0000166~nucleotide binding,…	GO:0044427~chromosomal part,5,0.013382454998959344;GO:0005694~chromosome,5,0.013382454998959344;GO:0000228~nuclear chromosome,4,0.02905584642201928;GO:0043232~intracellular non-membrane-bounded organelle,7,0.03772490719766286;GO:0005654~nucleoplasm,6,0.05814783570034281;GO:0031981~nuclear lumen,6,0.10860525276046704;GO:0044428~nuclear part,6,0.1323352735934039;GO:0005737~cytoplasm,9,0.13233527359…	Sloping forehead (HP:0000340) (FDR=0.00173); Abnormality of chromosome stability (HP:0003220) (FDR=0.00204); Abnormality of body height (HP:0000002) (FDR=0.00218); Abnormal ocular adnexa morphology (HP:0030669) (FDR=0.00218); Neoplasm of the breast (HP:0100013) (FDR=0.00218); Short stature (HP:0004322) (FDR=0.00218); Abnormality of the orbital region (HP:0000315) (FDR=0.00218); Abnormality of the…
9	9	GLI1, ZNF226, ZNF282, ZNF30, ZNF416, ZNF587, ZNF668					BCL11A, VEZF1	BCL11A							GO:0051252~regulation of RNA metabolic process,9,0.0006095469892399055;GO:0019219~regulation of nucleobase-containing compound metabolic process,9,0.0006095469892399055;GO:0010556~regulation of macromolecule biosynthetic process,9,0.0006095469892399055;GO:0031326~regulation of cellular biosynthetic process,9,0.0006095469892399055;GO:0010468~regulation of gene expression,9,0.0006095469892399055;GO…	GO:0003677~DNA binding,9,8.633314352976507e-06;GO:0046872~metal ion binding,9,0.00021188442171491767	GO:0005634~nucleus,9,0.017681350634869662;GO:0043231~intracellular membrane-bounded organelle,9,0.31971330991609337;GO:0043229~intracellular organelle,9,0.4452290796107843	Abnormality of body height (HP:0000002) (FDR=1.0); Aplasia/Hypoplasia of the thymus (HP:0010515) (FDR=1.0); Thymus hyperplasia (HP:0010516) (FDR=1.0); Dyslexia (HP:0010522) (FDR=1.0); Echolalia (HP:0010529) (FDR=1.0); Spinal myoclonus (HP:0010531) (FDR=1.0); Paroxysmal vertigo (HP:0010532) (FDR=1.0); Transient global amnesia (HP:0010534) (FDR=1.0); Sleep apnea (HP:0010535) (FDR=1.0); Wide cranial…
10	7	CUL7, HECW2, RC3H2				HECW2	ASXL3, TRAF7, TRIP12, UBR1	ASXL3, TRIP12	CUL7, HECW2	TRAF7	TRAF7	HECW2			GO:0030163~protein catabolic process,4,0.18485303700983846;GO:0036211~protein modification process,6,0.18485303700983846;GO:0044265~cellular macromolecule catabolic process,4,0.18485303700983846;GO:0043412~macromolecule modification,6,0.18485303700983846;GO:0009057~macromolecule catabolic process,4,0.2206024791081616;GO:0044267~cellular protein metabolic process,6,0.2969985245709685;GO:0006508~pr…	GO:0004842~ubiquitin-protein transferase activity,5,8.944926479885548e-05	GO:0000151~ubiquitin ligase complex,3,0.131183490260021;GO:1990234~transferase complex,3,0.3875049805502241	Abnormality of the orbital region (HP:0000315) (FDR=0.00075); Abnormality of the ocular adnexa (HP:0032039) (FDR=0.00075); Abnormal ocular adnexa morphology (HP:0030669) (FDR=0.00075); Abnormality of the nose (HP:0000366) (FDR=0.00115); Recurrent hand flapping (HP:0100023) (FDR=0.00163); Abnormal nasal morphology (HP:0005105) (FDR=0.0018); Abnormal oral cavity morphology (HP:0000163) (FDR=0.00196…
11	6	AGXT2, ALDH7A1, CEPT1, GLDC, MBOAT2, PCCB	ALDH7A1		GLDC						PCCB				GO:0016054~organic acid catabolic process,4,0.001052551864339075;GO:0044282~small molecule catabolic process,4,0.001895388553505557;GO:0009063~cellular amino acid catabolic process,3,0.0035804363496725854;GO:0043436~oxoacid metabolic process,4,0.011335752076497141;GO:1901605~alpha-amino acid metabolic process,3,0.011335752076497141;GO:0006082~organic acid metabolic process,4,0.011335752076497141;…	GO:0030170~pyridoxal phosphate binding,2,0.3127904544142644	GO:0005759~mitochondrial matrix,4,0.0036525273919084103;GO:0044429~mitochondrial part,4,0.022040930819800318;GO:0005739~mitochondrion,4,0.06981698750561979;GO:0044444~cytoplasmic part,6,0.124707625441225;GO:0044446~intracellular organelle part,6,0.124707625441225;GO:0005737~cytoplasm,6,0.33727031939880203	Increased serine family amino acid in urine (HP:0033099) (FDR=0.00941); Hyperglycinemia (HP:0002154) (FDR=0.00941); Abnormal circulating glycine concentration (HP:0010895) (FDR=0.00941); Hyperglycinuria (HP:0003108) (FDR=0.00941); Abnormal circulating serine family amino acid concentration (HP:0010894) (FDR=0.0105); Increased proteinogenic amino acid level in urine (HP:0033100) (FDR=0.029); Abnor…
12	6	AMBRA1, CDC20B, DEPDC5, POC1A, WDR35, WDR59	DEPDC5								DEPDC5	DEPDC5			GO:0009267~cellular response to starvation,2,1.0;GO:0031669~cellular response to nutrient levels,2,1.0;GO:0031668~cellular response to extracellular stimulus,2,1.0;GO:0043085~positive regulation of catalytic activity,3,1.0;GO:0031667~response to nutrient levels,2,1.0	No GO terms found	GO:0044441~ciliary part,3,0.09471131576443363;GO:0005929~cilium,3,0.10208580267439744;GO:0044463~cell projection part,3,0.15230939174063718;GO:0097014~ciliary plasm,2,0.15230939174063718;GO:0005930~axoneme,2,0.15230939174063718;GO:0036064~ciliary basal body,2,0.15230939174063718;GO:0044430~cytoskeletal part,3,0.2409167120690131;GO:0005856~cytoskeleton,3,0.3565949703737332	Short uvula (HP:0010812) (FDR=0.325); Aplasia/Hypoplasia of the distal phalanges of the hand (HP:0009835) (FDR=0.325); Nail dysplasia (HP:0002164) (FDR=0.325); Nocturnal seizures (HP:0031951) (FDR=0.325); Disproportionate short stature (HP:0003498) (FDR=0.325); Focal cortical dysplasia type IIa (HP:0032052) (FDR=0.325); Double tooth (HP:0011089) (FDR=0.325); Short distal phalanx of finger (HP:000…
13	5	MEFV, MYO5C, RAB40C, TRIM3					TRIM23			MYO5C					GO:0044267~cellular protein metabolic process,4,0.9548895325934822;GO:0019538~protein metabolic process,4,0.9548895325934822	GO:0035639~purine ribonucleoside triphosphate binding,3,0.16639758951058586;GO:0001883~purine nucleoside binding,3,0.16639758951058586;GO:0032549~ribonucleoside binding,3,0.16639758951058586;GO:0032555~purine ribonucleotide binding,3,0.16639758951058586;GO:0017076~purine nucleotide binding,3,0.16639758951058586;GO:0032553~ribonucleotide binding,3,0.16639758951058586	GO:0005773~vacuole,3,0.9569039408494884	Abnormal C-reactive protein level (HP:0032436) (FDR=0.879); Endocarditis (HP:0100584) (FDR=0.879); Peritonitis (HP:0002586) (FDR=0.879); Myositis (HP:0100614) (FDR=0.879); Amyloidosis (HP:0011034) (FDR=0.879); Keratoconjunctivitis sicca (HP:0001097) (FDR=0.879); Arterial thrombosis (HP:0004420) (FDR=0.879); Keratoconjunctivitis (HP:0001096) (FDR=0.879); Oral ulcer (HP:0000155) (FDR=0.879); Optic …
